# Supplementary material for: Evolution and Classification of Musaceae Based on Male Floral Morphology
Source: Plants (Basel). 2023 Apr 10;12(8):1602. doi: 10.3390/plants12081602 (PMC10144554; doi:10.3390/plants12081602)
Supplement: Supplementary file 1 [file plants-12-01602-s001.zip]

Archive with 1 entries (1 files):
- plants-2277518-supplementary.pdf
